# Supplementary material for: Effectiveness, safety, and practicality of intramuscular progesterone in restoring pregnancy outcomes during frozen embryo transfers
Source: Front Endocrinol (Lausanne). 2025 May 26;16:1592956. doi: 10.3389/fendo.2025.1592956 (PMC12146201; doi:10.3389/fendo.2025.1592956)
Supplement: Supplementary file 2 [file DataSheet2.xlsx]

## Sheet: Số liệu đã lọc - 696 ca
Female age (years)	BMI	Type of infertility 1: Primary 2: Secondary	Indication of IVF 1: Tubal 2. Male 3. Unexplained 4. Ovulatory 5. Mixed 6. Others (Giảm DTBT, mẹ lớn tuổi, tiền sử thai lưu, mong con khoẻ mạnh)	Duration of infertility (years)	No of IVF attempts (times)	P4 (ng/mL)	Endometrial thickness (mm)	PGT-A	Age of embryo transferred	Blastocyst quality	No of embryo transferred	β HCG	P4 (day of test bhCG)	bhCG >25 0: Negative 1: possitive	Clinical pregnancy 0: Negative 1: possitive	No of sac	Ongoing pregnancy	No of live births	Birthweigh (kg)	Gestational age at birth
31.3973	15.88	2	2	2	1	0.112	9.1	1	6	1	1	0.6	50.8	0	0	0	0	0
28.2247	20.44	2	4	1	1	14.8	7.4	1	5	1	1	366	13.3	1	1	1	1	1	3.3	39
29.4137	24.89	1	3	3	1	0.349	12	0	5	1	1	0		0	0	0	0	0
32.874	21.6	2	6	4	1	0.598	7.8	1	5	2	1	0		0	0	0	0	0
30.5699	21.91	1	4	5	3	14.1	9.7	0	5	1	1	327	14.1	1	1	1	1	1	3.1	37
35.2767	22.72	2	6	2	1	1.2	10	0	5	1	1	1.59	28.8	0	0	0	0	0
32.8795	20.61	2	6	2	1	7.42	8.4	1	5	2	1	164.5		1	1	1	1	1	3	38
27.3315	20.82	2	2	1	2	1.54	7.2	1	5	1	1	0		0	0	0	0	0
24.6301	18.59	2	1	2	1	12.3	13	0	5	1	1	110		1	1	1	1	1	3.6	40
23.81	23.81	2	6	5	2	2.07	7.6	1	5	1	1	84.11	8	1	1	1	0	0
29.7562	24.84	1	3	6	1	15.9	12	0	5	1	1	138		1	1	1	1	1	2.9	39
35.1397	20.2	2	3	1	1	2.15	9.2	1	5	1	1	0		0	0	0	0	0
36.0301	14.84	2	6	1	1	13.7	9.7	0	5	1	1	366	17.4	1	1	1	1	1	3	40
40.8795	22.2	1	1	3	1	1.21	11	0	5	1	1	843	6.29	1	1	1	1	1	3.2	39
33.9973	22.48	2	4	4	3	2.38	7.5	1	6	2	1	93.51		1	0	0	0	0
36.5836	18.64	2	1	2	1	2.43	8.6	0	5	1	1	0.42	29.2	0	0	0	0	0
32.6795	25.39	2	4	3	1	11.6	9.4	1	5	2	1	205		1	1	1	1	1	3.5	39
32.5178	23.71	2	6	3	1	7.7	8.4	1	5	3	1	224		1	1	1	1	1	3.2	38
41.2575	23.12	2	6	5	1	2.68	11	1	5	1	1	0		0	0	0	0	0		38
34.8411	21.16	2	5	3	1	2.68	9	1	5	1	1	0.7	14.2	0	0	0	0	0
28.3753	18.59	1	3	1	1	2.78	8.7	0	5	2	1	0.6	20.6	0	0	0	0	0
42.6137	21.37	2	2	8	8	10.1	8.7	0	6	1	1	167	30.5	1	1	1	1	1	3	39
25.6192	27	1	6	3	1	2.98	7.9	0	5	1	1	0		0	0	0	0	0
30.0822	21.26	2	6	3	2	4.76	8.5	1	5	1	1	584		1	1	1	1	1	3.4	39
34.9479	22.39	2	6	6	1	3.07	7.4	1	5	2	1	0		0	0	0	0	0
36.8247	20.31	1	5	1	1	11	9	0	5	1	1	500		1	1	1	1	1	3	39
31.9014	27.61	2	5	2	1	3.28	8	0	5	1	1	0.1		0	0	0	0	0
23.5863	25.35	2	1	2	3	3.39	12	0	5	2	1	0		0	0	0	0	0
24.1507	20.31	2	4	5	1	3.47	8.2	0	6	3	1	0.6	1.76	0	0	0	0	0
32.389	26	1	2	1	2	12.8	9	0	5	2	1	159		1	1	1	1	1	3.1	38
34.8685	22.22	2	6	2	1	11.5	8	1	5	2	1	899		1	1	1	1	1	3.2	38
32.2164	23.42	2	4	4	1	3.52	7.5	1	5	1	1	127	24	1	0	0	0	0
31.5781	19.72	2	6	3	1	8.49	8.1	1	5	1	1	391	28.6	1	1	1	1	1	3.5	38
30	23.8	2	6	2	3	13.4	9.8	0	5	2	1	2259	12.9	1	1	1	1	1	3.6	40
33.6164	23.1	2	6	1	1	16.7	9.2	0	5	1	1	1602		1	1	1	1	1	2.5	38
31.0767	17.9	2	3	2	3	3.87	7.7	0	5	1	1	0		0	0	0	0	0
34.0274	22.71	2	6	2	1	15.6	7.5	0	5	1	1	1139	16.5	1	1	1	1	1	3.2	40
30.7918	21.61	2	3	2	1	9	8.5	1	5	1	1	237	20.4	1	1	1	1	1	3	39
29.8438	27.72	2	1	2	3	4	7.8	1	5	1	1	35.4	32.4	1	1	1	0	0
37.4685	18.73	2	6	2	2	4.5	7.3	1	5	1	1	60.7	13.4	1	1	1	1	1	3.1	39
32.7562	23.53	2	1	3	4	4.27	9.3	1	5	2	1	50		1	0	0	0	0
38.2932	25.39	1	6	14	6	4.29	10.5	0	6	3	1	0		0	0	0	0	0
27.7342	29.07	2	6	2	1	17.8	9.6	0	5	1	1	448		1	1	1	1	1	3.3	39
34.2959	19.77	2	6	4	1	6.69	9.9	1	5	2	1	1664	12.5	1	1	1	1	1	3.1	40
42.9863	24.69	2	4	4	3	4.42	7	0	6	3	1	0		0	0	0	0	0
25.5452	20.2	2	5	3	1	4.43	7.6	1	5	1	1	0		0	0	0	0	0
28.0795	19.49	2	3	2	1	12.3	10.1	1	6	1	1	116	12.5	1	1	1	1	1	3.2	39
27.6137	22.1	2	1	3	2	20.4	7.2	0	5	1	1	84		1	1	1	1	1	3.3	39
32.4877	22.9	1	5	5	2	4.5	8.7	0	5	1	1	0		0	0	0	0	0
36.2548	21.23	1	1	6	4	4.57	10	0	6	3	1	0		0	0	0	0	0
25.6904	20.55	1	2	2	1	11.4	9.9	0	5	1	1	109		1	1	1	1	1	2.6	37
32.2301	30.16	2	1	9	1	4.63	8.8	0	6	2	1	80.46		1	1	1	0	0
37.4219	24.46	2	3	5	1	4.68	7.8	0	5	1	1	100		1	1	1	0	0
27.2932	25.52	2	1	2	1	4.71	8	1	5	1	1	1967	6.71	1	0	0	0	0
38.6658	20.04	2	5	3	2	13.4	8.4	1	5	1	1	75		1	1	1	1	1	2.8	37
27.5397	29.26	1	4	1	1	4.73	8.7	0	5	1	1	0		0	0	0	0	0
32.5808	19.5	1	1	2	1	9.55	8.7	0	5	1	1	142		1	1	1	1	1	3	40
34.3644	21.37	2	1	1	5	4.77	8.2	0	5	1	1	0		0	0	0	0	0
37.1233	24.12	2	6	1	2	4.8	10	1	5	1	1	504.03		1	1	1	0	0
39.3973	20.63	2	6	15	1	4.84	9.3	1	6	3	1	0		0	0	0	0	0
25.6904	19.23	1	4	1	1	4.85	8.8	0	5	1	1	0.43	16.5	0	0	0	0	0
37.1644	21.2	2	6	3	1	4.86	7.9	1	5	3	1	0.6	26	0	0	0	0	0
28.3014	16.77	2	3	2	1	4.91	9.4	1	5	2	1	28.08	13.3	1	0	0	0	0
30.7726	19.23	2	6	3	1	4.99	8.2	1	5	3	1	22.18	12.7	0	0	0	0	0
38.5233	22.43	2	3	2	1	5.07	9.5	1	5	1	1	0		0	0	0	0	0
31.874	20.3	1	2	8	2	5.09	8.1	0	5	1	1	22.33	14.9	0	0	0	0	0
31.9836	18.9	1	4	3	1	17.1	9	0	5	1	1	140		1	1	1	1	1	2.7	38
30.6438	16.94	2	3	2	1	5.13	7.9	1	5	1	1	0		0	0	0	0	0
35.0849	20.62	2	6	3	1	7.61	11	1	5	2	1	441		1	1	1	1	1	2.8	38
35.063	20.73	2	3	2	1	5.17	10	1	5	1	1	197.1	14.7	1	1	1	0	0
40.6137	22.06	2	6	4	2	5.26	11	1	6	2	1	0		0	0	0	0	0
41.9671	20.69	1	3	18	3	5.27	11	0	5	1	1	0		0	0	0	0	0
37.9479	23.11	2	6	3	4	5.31	7	1	5	2	1	0		0	0	0	0	0
31.0658	21.78	2	3	2	1	5.34	8.5	1	5	1	1	0.27	10.4	0	0	0	0	0
32.9178	20.51	2	4	2	2	12.2	9.3	1	5	2	1	915		1	1	1	1	1	3	39
40.8986	22.27	2	6	5	1	5.41	7.3	1	5	3	1	0		0	0	0	0	0
33.3726	22.94	2	6	3	1	8.78	9.6	1	5	1	1	682	23.3	1	1	1	1	1	3.5	39
25.2356	18.29	1	4	1	1	7.68	10.9	0	5	1	1	161	47.1	1	1	1	1	1	3.2	39
30.4027	20.03	2	6	3	1	5.93	9.8	0	6	2	1	142		1	1	1	1	1	2.9	38
38.9397	21.24	2	1	4	3	19.1	8.2	0	5	1	1	137		1	1	1	1	1	3.1	36
34.1178	19.82	2	3	3	4	5.42	8.9	1	5	2	1	172	40.8	1	1	1	1	1	3.3	38
29.9562	20.6	1	1	7	3	5.78	7.9	0	5	1	1	0.17	40.4	0	0	0	0	0
35.3699	21.71	2	6	7	1	13.9	9.2	0	5	1	1	2470	16.2	1	1	1	1	1	2.9	38
32.4521	19.8	2	6	3	1	8.79	8.1	1	5	1	1	219	16.7	1	1	1	1	1	3.6	38
25.1973	20.03	1	2	1	1	9.06	10.3	0	5	1	1	119	44.4	1	1	1	1	1	3.3	39
34.6274	23.75	2	1	7	3	5.89	7.7	0	5	3	1	2.79	26.2	0	0	0	0	0
32.674	25.63	1	2	2	1	5.91	7.7	0	5	1	1	37.58	38.4	1	0	0	0	0
36.989	23.79	2	2	3	2	78	8.2	1	5	1	1	85.4		1	1	1	1	1	2.8	38
28.2192	24.8	2	6	2	1	8.46	9.3	1	5	2	1	1415	10.9	1	1	1	1	1	3.3	39
30.263	25.48	2	1	1	1	5.98	7.4	1	5	3	1	0		0	0	0	0	0
39	19.23	2	3	3	1	12.5	8.9	1	5	1	1	410		1	1	1	1	1	3	38
31.6658	20.04	1	1	2	1	5.98	13	0	6	3	1	90		1	1	1	0	0
32.5589	19.48	1	5	3	1	6.03	8	0	5	1	1	0		1	0	0	0	0
30.8493	18.86	2	4	2	2	9.82	8	1	5	1	1	361		1	1	1	1	1	3.6	38
34.7945	22.22	1	6	2	1	6.11	8.6	0	5	1	1	700		1	1	1	1	0
36.3616	21.15	2	6	2	1	6.11	8.7	1	5	3	1	0		0	0	0	0	0
27.9644	21.5	2	6	2	1	6.52	8.2	1	5	2	1	205		1	1	1	1	1	3.3	38
34.5096	19.14	2	6	4	1	3.05	8.3	1	5	2	1	156	30.6	1	1	1	1	1	2.9	38
36.4329	20.55	2	6	3	1	8.04	9.9	1	6	2	1	487		1	1	1	1	1	3.4	39
27.5151	30.3	1	4	1	1	6.17	8.3	0	5	1	1	168	22.7	1	1	1	1	1	3.9	39
30.2274	21.02	1	6	1	1	6.18	8.9	0	5	1	1	0		0	0	0	0	0
30.7973	25.8	2	3	2	4	6.18	8	1	5	3	1	327.53		1	1	1	0	0
32.4219	21.38	1	3	8	1	6.23	11.8	0	6	2	1	0		0	0	0	0	0
40.9863	22.27	2	3	1	1	6.24	9.5	1	5	3	1	132.64	10.2	1	0	0	0	0
36.9233	21.44	2	1	2	1	10.2	11.2	1	5	1	1	247	25.2	1	1	1	1	1	3	39
31.5616	21.19	2	6	2	1	14.8	8.1	1	5	1	1	321		1	1	1	1	1	3.2	38
27.6959	18.44	1	4	1	1	6.36	12	0	5	2	1	0.69		0	0	0	0	0
37.0438	22.35	2	6	3	1	6.36	7.3	1	5	1	1	0.97		0	0	0	0	0
30.1425	25.89	2	6	2	2	8.49	8	1	5	1	1	400		1	1	1	1	1	2.8	39
37.0849	17.78	2	3	5	1	9.96	7.7	1	5	1	1	422		1	1	1	1	1	2.8	38
37.1863	18.82	2	2	9	1	9.86	9.8	1	6	2	1	7973	54.3	1	1	1	1	1	3.3	39
39.6658	27.56	2	3	3	2	12.6	8.3	1	5	2	1	405		1	1	1	1	1	3.5	37
33.7507	21.33	1	3	7	3	11	10.5	0	5	1	1	570		1	1	1	1	1	3.1	39
37.9096	23.39	1	6	1	1	6.48	8.5	0	6	3	1	0.54		0	0	0	0	0
35.0986	24.35	1	2	3	1	6.48	8.1	0	5	1	1	0		0	0	0	0	0
28.5973	25	1	2	2	2	6.49	8.2	0	5	1	1	6.8		0	0	0	0	0
31.0658	20.73	2	6	1	1	9.21	8.6	1	5	1	1	342	19.2	1	1	1	1	1	3.7	39
30.6521	21.41	2	3	1	1	6.53	9.6	1	5	1	1	382.56	12	1	1	1	0	0
30.3918	18.93	1	3	1	1	11.1	7.9	1	5	1	1	468	0.691	1	1	1	1	1	2.9	38
36.5945	22.97	1	6	8	2	6.85	9	0	5	1	1	3406	29.8	1	1	1	1	1	3.2	38
32.8849	24.3	2	3	2	1	6.57	7	1	5	1	1	0.62	6.71	0	0	0	0	0
31.2301	22.82	1	4	1	1	6.14	11	1	5	2	1	1447		1	1	1	1	1	3.8	40
25.6082	20.25	2	5	3	2	6.61	8.5	0	5	1	1	476		1	1	1	0	0
31.863	24.14	1	1	2	1	7.17	10.8	0	5	1	1	397		1	1	1	1	1	3	38
39.126	19.98	2	6	3	2	6.63	7	0	5	1	1	236	34.5	1	1	1	0	0
37.9836	25.33	2	6	2	1	6.64	7.9	0	6	3	1	0.6		0	0	0	0	0
38.7123	21.4	2	6	2	1	6.65	9.6	0	5	2	1	0		0	0	0	0	0
37.8575	22.15	2	4	2	3	6.65	7.2	1	5	1	1	0		0	0	0	0	0
28.1671	23.24	2	2	1	1	5.13	7.3	1	5	1	1	152		1	1	1	1	1	3	38
26.9918	20.86	2	3	3	1	6.68	8.2	1	5	2	1	508.3	5.29	1	1	1	0	0
33.0411	21.15	2	6	3	1	7.67	9.5	1	5	3	1	324	5.78	1	1	1	1	1	3.5	39
33.2274	22.9	2	3	6	1	6.69	10	0	5	1	1	251.5	36.9	1	1	1	0	0
34.2438	25.64	2	1	10	2	6.69	7.4	0	5	1	1	0.6	1.6	0	0	0	0	0
39.063	18.44	2	1	3	2	6.7	8.3	0	5	1	1	0		0	0	0	0	0
37.5068	19.54	1	3	3	1	6.7	9.5	0	5	3	1	2.04	27.9	0	0	0	0	0
35.6959	24.3	1	6	6	1	11	11	0	5	1	1	278	11.1	1	1	1	1	1	3.7	38
33.874	19.22	1	2	2	3	6.79	7.8	1	5	1	1	0		0	0	0	0	0
35.063	21.34	2	6	5	2	6.46	10.7	0	5	2	1	111	48.5	1	1	1	1	1		38
29.9973	25.23	2	3	7	3	6.82	11	0	5	1	1	123.65	9.32	1	1	1	0	0
32.6986	18.2	2	6	1	1	7.99	9.7	1	5	1	1	371	69.1	1	1	1	1	1	3.3	38
27.3863	20.31	1	2	5	1	10.7	7.9	0	5	1	1	1782		1	1	1	1	1	3.7	39
33.7288	21.2	2	6	2	1	6.86	8.5	1	5	1	1	510.39	7.71	1	1	2	0	0
29.4301	25.69	2	1	6	1	6.87	9	1	5	1	1	0		0	0	0	0	0
32.9452	25.37	2	6	1	1	8.96	9.2	1	5	2	1	200		1	1	1	1	1	3.3	38
26.4411	19.72	1	4	2	1	6.88	12	1	5	3	1	0		0	0	0	0	0
43.5507	21.45	2	6	4	2	6.89	10	1	6	2	1	0.64	38	0	0	0	0	0
39.3507	21.59	2	2	10	2	6.89	8.2	1	5	1	1	0		0	0	0	0	0
31.7178	20.46	2	6	2	1	6.92	7.3	1	5	3	1	0		0	0	0	0	0
36.9205	22.21	2	6	3	3	6.57	8.2	0	5	1	1	150		1	1	1	1	1	2.9	38
30.5616	30.82	1	2	6	1	19.9	8.5	0	5	1	1	555		1	1	1	1	1	3.4	39
33.6521	18.99	1	2	2	1	20.7	11.6	0	5	1	1	793		1	1	1	1	1	3	40
25.9096	19.81	2	1	1	1	6.97	10.5	1	5	1	1	0		0	0	0	0	0
36.4658	22.99	2	6	2	1	6.99	7.9	0	5	1	1	0		0	0	0	0	0
31.537	19.29	2	2	5	5	6.99	9	0	5	1	1	1001.23	9.26	1	1	1	0	0
34.8	23.89	2	4	1	1	7.01	7.9	0	5	1	1	1102	24.4	1	1	1	0	0
31.1726	22.06	2	6	2	1	13.8	9	1	5	2	1	146		1	1	1	1	1	3.3	38
32.389	22.6	1	2	3	1	7.03	8.8	0	5	2	1	122	23.5	1	0	0	0	0
33.1041	23.73	2	4	1	1	7.04	10.4	1	5	3	1	0		0	0	0	0	0
34.3014	19.68	2	1	2	2	7.04	8.5	0	5	1	1	467.71	10.5	1	1	2	0	0
38.3041	22.1	2	6	5	2	7.26	10.5	1	5	1	1	74.2	33	1	1	1	1	1	3.4	38
27.5699	21.23	2	6	3	1	21	9.4	1	5	1	1	100		1	1	1	1	1	3.2	37
34.3836	21.75	2	1	4	1	9.06	11	1	5	2	1	101		1	1	1	1	1	3.2	39
27.9123	20.87	2	4	2	1	7.12	9.6	1	5	1	1	0.6	9.97	0	0	0	0	0
35.5671	23.67	2	6	2	1	5.93	7.3	1	5	1	1	2337	7.47	1	1	1	1	1	1.6	31
38.9151	26.36	2	6	5	1	7.5	7.4	1	5	3	1	232.01		1	1	1	1	1	3.7	38
36.5753	25.08	2	4	2	1	7.17	7.8	0	5	1	1	74		1	1	1	0	0
28.1699	26.04	2	1	6	2	11	7.7	0	5	1	1	100		1	1	1	1	1	3.9	39
40.6767	19.3	2	6	3	1	7.17	9.3	1	5	3	1	129.24		1	0	0	0	0
22.926	22.85	1	2	1	1	7.19	9.5	0	5	1	1	0		0	0	0	0	0
34.0932	22.31	1	2	2	1	15.6	11	0	5	1	1	193.41	14.2	1	1	1	1	1	3	39
27.3425	19.48	2	6	2	1	11.1	8.8	1	5	2	1	598.52	4.22	1	1	1	1	1	2.8	37
41.1479	22.21	2	6	5	2	7.23	7.5	1	5	2	1	1.5		0	0	0	0	0
26.4082	20.67	2	5	3	1	6.63	7.4	1	5	1	1	138.93	43.6	1	1	1	1	1	3	39
29.6712	20.43	2	4	2	1	7.26	9.7	0	5	1	1	244.2		1	1	1	0	0
38.5753	22.4	2	4	10	3	7.63	8.5	1	6	3	1	100		1	1	1	1	1	2.9	39
35.9288	22.06	2	6	1	1	7.31	9.6	1	5	3	1	0		0	0	0	0	0
27.0822	20.89	1	4	4	3	7.33	7.8	0	5	1	1	0		0	0	0	0	0
32.5644	21.45	2	4	3	1	16.1	8.4	1	5	1	1	100		1	1	1	1	1	3	38
30.9315	20.9	2	6	3	1	15.5	9.9	1	5	1	1	1300		1	1	1	1	1	3.1	38
32.0493	16.45	2	6	2	4	13.2	9.7	1	5	1	1	76859	16.2	1	1	1	1	1	3	39
31.2932	19.34	2	6	3	1	9.94	8.5	1	5	2	1	424	38.6	1	1	1	1	1	3.8	39
36.7808	20.5	2	1	2	1	7.46	8.4	0	5	1	1	180.59		1	1	1	0	0
29.6055	19.53	2	6	2	1	7.47	7.4	1	6	2	1	0		0	0	0	0	0
31.5781	23.3	2	6	3	1	5.8	11	1	5	2	1	100	18.1	1	1	1	1	1	3.6	39
26.5041	20.78	2	4	3	1	7.48	8	1	5	2	1	16		0	0	0	0	0
29.9616	19.45	1	5	3	1	9.68	8.1	0	5	1	1	100		1	1	1	1	1	3
40.7562	21.57	2	2	9	1	7.51	8.2	1	6	3	1	0		0	0	0	0	0
31.1589	20.58	2	4	1	2	7.51	8.7	1	6	3	1	0		0	0	0	0	0
34.4384	23.07	2	4	8	2	7.81	9	1	6	1	1	200		1	1	1	1	1	2.9	37
33.2685	24.27	2	1	3	1	8.47	8.7	1	6	1	1	2793		1	1	1	1	1	3.4	39
31.4822	17.1	1	2	7	2	7.58	7.5	0	6	2	1	0		0	0	0	0	0
25.8384	18.71	1	2	1	1	7.59	9.5	0	5	1	1	0.6	33.2	0	0	0	0	0
38.989	23.31	2	4	1	1	7.59	8.8	1	5	1	1	0.86	9.78	0	0	0	0	0
31.2822	21.59	2	6	4	2	13.2	9	1	6	1	1	400		1	1	1	1	1	2	38
31.4247	23.55	2	6	2	1	7.74	8.3	1	5	1	1	200		1	1	1	1	1	3.8	39
28.9616	18.49	2	6	1	1	7.63	9.9	1	5	1	1	0		0	0	0	0	0
26.9671	17.9	1	2	1	1	7.63	8.7	0	6	3	1	0		0	0	0	0	0
29.3315	17.06	2	1	6	2	3.97	12	0	5	1	1	42.5		1	1	1	1	1	2.9	39
27.8521	23.55	2	5	3	2	7.12	8.5	1	5	2	1	752		1	1	1	1	1	3	38
29.5068	20.52	2	6	2	2	10.6	8.9	1	5	2	1	236.48	14.7	1	1	1	1	1	4.1	39
27.2712	23.45	2	6	3	1	7.69	9	1	5	1	1	100		1	1	1	1	1	3.3	39
28.0137	25.76	1	1	2	1	7.69	9.2	0	5	1	1	200		1	1	1	0	0
27.2959	30.86	1	4	2	1	7.69	9.9	0	5	3	1	52		1	1	1	0	0
31.3397	21.39	2	2	3	1	22.3	7.7	1	5	1	1	564		1	1	1	1	1
28.6274	21.99	2	2	1	2	7.71	7.6	0	5	1	1	0.86		0	0	0	0	0
31.5589	24.62	2	4	2	2	7.72	7	0	5	1	1	0		0	0	0	0	0
33.3342	22.07	1	4	11	1	7.73	10.6	0	5	1	1	729.34	13.1	1	1	1	0	0
39.4521	21.3	1	2	7	1	5.14	7.8	1	6	1	1	396.25	31.4	1	1	1	1	1	2.5	36
32.9397	19.47	2	2	4	2	13.2	8.8	1	5	1	1	926.68	12	1	1	1	1	1	3.5	38
32.4959	23.03	2	1	1	1	7.75	7.8	0	5	1	1	0.6	20.6	0	0	0	0	0
27.2466	18.75	2	4	2	1	11.7	8.8	1	5	1	1	100		1	1	1	1	1	3.2	40
31.8247	20.43	2	6	2	2	9.92	8.4	1	5	1	1	100		1	1	1	1	1	3.1	38
33.9507	21.09	2	1	7	1	5.54	7	0	5	2	1	253.62	55.3	1	1	1	1	1	2.9	37
29.7425	25.5	2	5	3	2	35	10.6	1	5	1	1	374.09	35.1	1	1	1	1	1	3.5	38
31.8411	18.45	2	1	1	1	9.26	8.8	0	5	1	1	568.58	30.8	1	1	1	1	1	3.2	39
23.4521	21.64	2	3	2	1	6.88	7.4	1	6	1	1	203.58	23.1	1	1	1	1	1
25.474	24.61	1	4	1	1	7.83	8.8	0	5	1	1	0.6	19.1	0	0	0	0	0
28.6932	22.48	2	4	4	3	7.84	10	0	5	1	1	928.28	13.8	1	1	1	1	0
28.3753	20.34	1	3	1	1	7.87	8.3	0	5	1	1	0.6	31.6	0	0	0	0	0
34.789	27.89	2	6	2	1	9.19	8.4	0	5	2	1	146.07	19.2	1	1	1	1	1	4	38
32.7479	22.03	2	1	5	3	7.95	11.7	0	5	3	1	0		0	0	0	0	0
34.5342	23.93	2	4	4	1	10.2	9.8	1	5	2	1	100		1	1	1	1	1	3.2	37
41.0384	20.23	2	6	1	1	7.97	11.3	0	5	3	1	0		0	0	0	0	0
32.2082	22.03	1	6	2	2	7.98	8.4	1	5	1	1	200		1	0	0	0	0
31.4822	24.8	1	4	2	1	6.46	8.8	0	5	1	1	177	13.7	1	1	1	1	1	2.9	39
25.9644	24.4	1	1	2	1	8.03	8	0	5	1	1	0		0	0	0	0	0
30.7342	22.27	2	4	1	1	8.03	9.2	1	5	1	1	100		1	0	0	0	0
30.4849	20.13	2	6	2	1	11.6	11	1	5	1	1	104.27		1	1	1	1	1	4.5	37
23.5315	18.66	1	2	2	2	8.06	15.4	0	5	1	1	0		0	0	0	0	0
31.0712	20.83	2	1	4	1	10.8	7.9	1	5	1	1	495		1	1	1	1	1	3.9	39
32.2219	21.02	2	6	2	1	8.15	8.4	0	5	1	1	3167	12.1	1	1	1	0	0
32.3534	22.85	1	1	6	1	8.17	9.7	0	5	1	1	0		0	0	0	0	0
31.8548	21.75	2	2	2	2	8.18	8.5	1	5	1	1	0		0	0	0	0	0
31.8274	22	2	1	8	3	8.19	8.5	0	5	1	1	0		0	0	0	0	0
27.8685	17.12	1	2	6	3	8.23	7.6	0	5	1	1	0		0	0	0	0	0
30.3041	18.64	1	5	2	1	8.28	8.9	0	5	1	1	0		0	0	0	0	0
27.5699	23.67	2	4	1	1	8.29	10	0	5	2	1	0		0	0	0	0	0
30.7836	22.54	2	6	5	1	8.31	7.5	1	5	1	1	0		0	0	0	0	0
27.7178	27.8	2	1	1	1	8.31	7.4	1	5	2	1	0		0	0	0	0	0
40.7644	23.01	2	1	5	3	2.54	9.8	1	6	3	1	111.56	6.29	1	1	1	1	1	3.7	39
34.8274	19.08	1	6	5	2	8.39	8.3	0	6	1	1	77.58		1	1	1	0	0
33.1808	21.78	2	6	3	2	8.4	7.8	0	5	1	1	135		1	0	0	0	0
33.1808	19.59	2	1	1	1	8.41	10.6	0	5	3	1	0		0	0	0	0	0
38.3918	20.89	2	2	1	2	8.42	8.1	0	5	2	1	1938		1	1	1	0	0
26.126	18.24	1	2	1	2	8.43	10	0	5	1	1	1.85		0	0	0	0	0
32.3452	18.99	2	3	8	6	7.09	9.8	1	6	3	1	236.27	12.9	1	1	1	1	1	3.2	38
38.6164	20.96	2	4	4	1	4.71	9.4	1	5	1	1	980.36	29	1	1	1	1	1	3.6	39
24.8603	23.12	2	4	1	2	8.55	10	1	5	1	1	2441	16.9	1	1	1	1	1
32.1315	20.89	2	6	3	1	2.13	8.3	1	5	1	1	267.48	9.89	1	1	1	1	1	2.9	38
36.863	18.43	2	3	10	1	25.5	8.3	1	5	1	1	100		1	1	1	1	1	3.2	38
27.7288	22.19	2	6	2	1	5.88	9.8	1	5	1	1	100		1	1	1	1	1	3.2	39
35.6904	20.08	2	4	5	3	15.2	9.6	0	5	2	1	100		1	1	1	1	1	2.6	37
39.589	22.88	2	6	3	2	8.48	8.9	1	5	1	1	0.2		0	0	0	0	0
35.3425	20.82	2	2	3	4	27.2	8.1	0	5	2	1	734		1	1	1	1	1	2.4	37
23.4	21.81	1	4	2	1	13.1	10	0	5	1	1	100		1	1	1	1	1	3.3	39
34.4055	21.88	2	2	6	1	11.7	8.8	0	5	1	1	405		1	1	1	1	1	3.5	39
37.7014	20.4	1	1	4	3	8.53	7	0	5	1	1	0		0	0	0	0	0
33.5233	21.95	2	3	3	1	11.7	8.2	0	5	2	1	100		1	1	1	1	1	3.8	38
33.5808	19.33	2	6	1	1	29.6	9.2	0	5	2	1	319.28	54.3	1	1	1	1	1
32.4904	21.67	1	3	4	1	8.62	11.6	1	6	3	1	0		0	0	0	0	0
33.6658	21.5	2	6	10	1	4.62	9.6	0	5	2	1	337.86	17.4	1	1	1	1	1	3.6	38
30.0959	21	2	6	3	1	12.7	7.8	1	5	1	1	153.17	17.4	1	1	1	1	1	2.7	36
33.0438	20.2	2	4	5	1	8.71	7.8	1	5	1	1	0		0	0	0	0	0
32.3945	20.81	2	6	2	1	8.73	7.6	0	5	2	1	61.88		1	1	1	0	0
37.7096	22.15	2	6	1	1	11.1	9.1	1	5	1	1	160		1	1	1	1	1	3.5	38
26.0055	17.85	1	4	2	1	8.76	9.4	0	5	2	1	0		0	0	0	0	0
31.7671	20.89	2	3	2	2	4.01	7.7	1	5	1	1	164		1	1	1	1	1	3.7	39
34.6055	19.96	2	1	1	1	8.71	7	0	5	1	1	492.08	9.42	1	1	1	1	1	3.4	38
34.2274	24.22	2	2	1	1	9.41	10.2	1	5	1	1	908.1	17.7	1	1	1	1	1	3.1	38
37.4712	19.65	2	6	2	1	12	7.4	1	5	2	1	55		1	1	1	1	1	3.2	39
28.8274	20.44	2	2	3	1	8.81	9	0	5	1	1	258.81	10.9	1	1	1	1	0
35.1452	19.56	2	1	3	4	5.75	8.3	1	5	1	1	96		1	1	1	1	1	3	38
41.9918	20.37	2	6	5	2	14.9	9.9	1	5	1	1	5117	17.7	1	1	1	1	1	3.2	38
41.2329	20.2	2	6	2	1	8.93	7.2	1	5	1	1	0.6	12.5	0	0	0	0	0
33.4795	22.31	1	3	2	1	16.5	7.4	0	5	1	1	100		1	1	1	1	1	2.8	39
35.5014	17.58	1	6	5	2	8.98	9.9	0	5	1	1	0.6	109	0	0	0	0	0
44.2849	21.94	1	6	17	3	8.99	7.5	0	5	2	1	0		0	0	0	0	0
35.2384	25	2	6	12	2	22.5	11.5	0	5	1	1	100		1	1	1	1	1	3.8	39
29.0219	18.3	2	2	2	1	11.6	7	1	5	2	1	100		1	1	1	1	1
27.6575	31.32	1	4	4	1	7.29	8	0	5	1	1	100		1	1	1	1	1	3.8	38
27.5863	25.6	2	4	1	1	12.3	12.9	0	5	1	1	100		1	1	1	1	1	3.2	38
24.9836	20.58	1	2	2	1	9.04	9.8	0	5	1	1	13		0	0	0	0	0
33.7863	19.96	2	2	3	1	6.97	10.6	0	5	1	1	467	11.1	1	1	1	1	1	2.9	39
31.3397	22.27	1	1	4	2	14.3	9.8	0	5	1	1	100		1	1	2	1	2	2,1/ 2,3	37
31.6055	19.29	2	2	1	1	9.09	11	1	5	1	1	0.1	20.3	0	0	0	0	0
32.5534	20.7	2	3	1	1	9.1	7.2	1	5	1	1	21	10.8	0	0	0	0	0
36.6384	19.56	1	3	9	2	9.11	9.6	0	5	1	1	0		0	0	0	0	0
39.8027	21.63	2	6	3	1	10.8	9.4	1	5	1	1	41.25	43.2	1	1	1	1	1	2.5	38
31.126	21.87	2	6	5	2	9.13	7.5	0	5	1	1	0		0	0	0	0	0
31.4685	21.08	2	6	2	2	5.71	9.2	0	5	1	1	285.61	10.8	1	1	1	1	1	3.2	38
43.5507	21.56	2	6	2	1	5.34	10	1	5	1	1	698.18	1.48	1	1	1	1	1	3.7	39
35.3178	24.34	2	4	2	2	9.18	8.2	0	5	3	1	1		0	0	0	0	0
31.3863	20.31	2	2	6	3	31.6	7.6	1	5	1	1	283		1	1	1	1	1	3.2	38
39.9616	22.94	1	6	4	1	11.8	9.6	0	5	1	1	303.44	16	1	1	2	1	2	2,8/2,26	38
27	17.7	1	6	3	1	25.1	11	0	5	1	1	195.09	11.7	1	1	1	1	1	3.2	38
30.5041	22.23	2	1	2	1	9.21	10	0	5	2	1	3.09	46.2	0	0	0	0	0
36.7699	21.77	2	6	3	1	9.23	7.5	1	5	3	1	0		0	0	0	0	0
39.5534	20.72	2	6	2	2	16.8	7	1	6	2	1	45350	0.846	1	1	1	1	1
28.1726	23.5	1	1	6	2	7.47	8.4	0	5	1	1	496		1	1	1	1	1	2.8	38
38.1616	18.03	1	6	1	1	9.33	9.4	0	5	1	1	0		0	0	0	0	0
33.5836	15.77	1	1	9	1	60	10.8	0	5	1	1	1696	54	1	1	1	1	1	2.6	37
33.1534	22.9	2	1	4	1	8.49	8.1	0	5	1	1	640.07	11.1	1	1	1	1	1	3.3	39
31.2986	19.73	1	4	4	1	13.1	7.9	0	5	1	1	224	14.9	1	1	1	1	1	3.4	39
32.8822	24.53	1	5	10	2	9.48	11	0	5	1	1	793.61	28.9	1	1	1	0	0
32.2521	19.83	2	4	3	1	9.49	9.8	0	6	2	1	0		0	0	0	0	0
28.7315	17.09	1	2	1	1	10.6	10	0	5	1	1	320.97	51.2	1	1	1	1	1
30.789	19.05	1	4	4	1	7.78	7.8	1	5	1	1	680.35	36.8	1	1	1	1	1	3	40
32.5699	19	2	6	3	1	9.56	7.5	1	5	1	1	1178	23.2	1	1	1	0	0
34.5178	19.68	2	1	1	1	9.59	7.5	1	5	1	1	100		1	1	1	0	0
33.0932	21.83	2	3	4	1	9.61	8.8	0	6	2	1	0.23		0	0	0	0	0
35.9425	21.32	2	6	2	2	9.63	7.6	1	5	1	1	1.29	12.3	0	0	0	0	0
36.5644	24.89	2	4	3	2	9.63	9.6	1	5	1	1	0		0	0	0	0	0
32.4658	18.36	2	5	9	1	7.56	9.5	0	5	1	1	148.41	11.8	1	1	1	1	1	3.9	41
20.9096	18.65	1	2	1	1	9.64	9.5	0	5	1	1	300		1	1	1	0	0
32.0959	19.63	2	2	2	1	9.65	11	1	6	3	1	0		0	0	0	0	0
39.0767	20.28	2	1	5	1	9.67	9	0	5	3	1	0		0	0	0	0	0
35.8274	22.66	2	2	2	1	9.67	10.6	1	5	1	1	254		1	1	1	0	0
37.5068	19.47	1	6	2	3	9.67	7.7	0	5	1	1	206.14	13	1	1	1	0	0
30.6521	22.67	2	3	2	1	7.07	8.8	1	5	1	1	809.41	13.1	1	1	1	1	1	2.8	38
32.8466	27.09	2	3	4	3	9.7	7.5	0	5	1	1	0		0	0	0	0	0
31.7342	23.8	2	6	8	1	9.72	8.1	0	5	1	1	0		0	0	0	0	0
34.0384	17.12	2	4	2	1	15.8	8.3	1	5	1	1	330		1	1	1	1	1	3.1	38
34.8384	18.36	2	4	3	2	12.5	7.5	1	5	1	1	611.03	13.8	1	1	1	1	1	3.6	39
36.9644	16.58	2	6	3	3	9.75	8.6	1	5	1	1	1.49	9.46	0	0	0	0	0
30.1781	21.87	2	4	1	2	9.76	10	1	5	1	1	0		0	0	0	0	0
30.4301	24.05	2	3	2	1	6.79	7.2	1	5	1	1	108.37	19.1	1	1	1	1	1	4.1	39
31.4932	21.5	2	1	3	2	9.8	9.7	0	6	3	1	0		0	0	0	0	0
40.7479	23.75	2	6	3	1	9.8	7.1	1	5	2	1	4.99	23.5	0	0	0	0	0
34.5479	24.33	1	4	7	1	8.48	10	0	5	1	1	638.52	36	1	1	1	1	1	3.9	40
30.8055	22.81	2	2	1	1	9.74	9.6	1	5	1	1	145		1	1	1	1	1	3	37
35.8877	22.2	2	6	1	1	9.88	9.8	0	5	2	1	0		0	0	0	0	0
27.5973	23.74	2	4	2	1	9.89	9.8	1	5	1	1	0		0	0	0	0	0
28.2219	18.94	1	2	4	1	9.9	8.2	0	5	2	1	155		1	1	1	0	0
31.7151	19.14	1	2	2	6	8.74	8.4	1	5	2	1	401.93	14.1	1	1	1	1	1	3.1	39
31.2384	19.81	2	2	2	1	5.98	7	1	5	1	1	72.9	15.9	1	1	1	1	1	3	39
37.9041	21.08	2	6	2	1	2.33	7.6	1	5	1	1	127.25	44.1	1	1	1	1	1
28.0493	21.67	2	4	2	1	9.97	10.5	1	5	1	1	0		0	0	0	0	0
34.1151	20.83	2	3	1	2	10	7.5	1	5	3	1	0		0	0	0	0	0
30.3753	23.07	1	2	8	1	10	8.8	0	5	1	1	288.67	10.4	1	1	1	0	0
31.0466	19.65	2	6	2	1	8.61	7.6	1	5	1	1	3800	9	1	1	1	1	1	3.2	38
29.6548	21.47	2	6	7	2	10.1	7.3	0	5	1	1	0		0	0	0	0	0
34.1753	19.47	1	1	7	4	9.45	9.6	0	5	3	1	144.51	34.3	1	1	1	1	1	3.5	39
40.7068	21.6	2	6	3	1	10.1	7.3	0	5	1	1	0		0	0	0	0	0
31.9726	30.49	1	3	4	1	6.81	10	0	5	1	1	269.77	20.8	1	1	1	1	1	2.9	37
31.389	17.8	1	2	3	1	6.34	9.8	0	5	1	1	400		1	1	1	1	1	2.8	38
23.6493	18.18	1	2	4	2	12.6	8.5	1	5	2	1	2071		1	1	1	1	1	3	40
34.5616	22.89	2	2	11	1	9.12	7.4	1	6	1	1	331.77	13.1	1	1	1	1	1	3	39
38.8384	21.6	2	4	3	1	19.5	9.5	1	5	1	1	100		1	1	1	1	1	3.4	38
24.4466	27.06	2	6	1	1	10.2	7	0	5	1	1	0.6	0.873	0	0	0	0	0
36.7342	19.47	2	2	2	1	9.5	10	1	5	2	1	100		1	1	1	1	1	3.2	38
25.0548	20.23	1	6	4	1	10.3	11	0	6	1	1	233		1	0	0	0	0
26.189	21.05	1	5	3	1	10.3	8.3	0	5	1	1	529.65	11.1	1	1	1	0	0
33.9781	19.8	2	6	5	1	10.3	7.2	0	5	1	1	0		0	0	0	0	0
28.0082	18.83	1	4	3	1	10.4	7.3	0	5	1	1	166		1	1	2	0	0
30.4137	19.47	2	1	4	2	10.5	7.1	1	5	1	1	292.45	27	1	1	1	0	0
42.8932	24.94	1	6	6	6	10.5	13	1	6	3	1	3.72		0	0	0	0	0
33.6164	29.78	2	5	8	1	10.5	9.2	0	5	3	1	0		0	0	0	0	0
30.5178	16.88	2	6	4	2	10.5	8.8	0	5	1	1	17.92	8.75	0	0	0	0	0
40.4137	24	2	6	5	1	10.5	11	1	5	2	1	0		0	0	0	0	0
27.2603	27.12	1	2	3	2	10.5	7.6	0	5	1	1	0		0	0	0	0	0
43	24.36	2	6	2	2	10.5	9.7	1	5	1	1	0.6	0.154	0	0	0	0	0
38.6877	21.3	2	6	3	4	10.6	7	1	6	2	1	0.18	10.6	0	0	0	0	0
34.5589	20.69	2	3	2	2	12.3	9.6	1	5	1	1	100		1	1	1	1	1	3.8	38
34.7918	20.94	2	4	2	1	7.15	8.8	1	5	2	1	80	19.8	1	1	1	1	1	3.9	38
39.1671	21.17	2	6	2	1	12.7	7.3	1	5	2	1	171	11.9	1	1	1	1	1	3.4	38
33.4904	20.35	2	1	1	1	10.6	7	0	5	1	1	0.6	0.434	0	0	0	0	0
35.4603	20.98	1	6	8	1	10.6	7	0	5	1	1	6.48	10.3	0	0	0	0	0
30.8	21.6	2	3	2	1	10.7	7.5	1	5	1	1	0		0	0	0	0	0
28.4	21.56	1	2	1	1	5.85	8.7	0	6	1	1	209	26	1	1	1	1	1	3.5	38
29.1397	18.85	2	6	2	1	10.7	8.7	1	5	1	1	100		1	1	1	0	0
29.8164	19.48	2	1	1	2	7.88	9	1	5	2	1	625.51	19	1	1	1	1	1	3	37
31.1479	20.95	2	6	1	1	7.79	8.6	1	5	1	1	404	32	1	1	1	1	1	3	38
27.8685	17.4	1	5	4	1	10.8	7	0	5	1	1	412		1	1	2	0	0
28.5123	19.92	1	4	1	1	14.6	8.9	0	5	1	1	683.58	10.7	1	1	1	1	1	3.2	38
31.9808	20.83	2	2	1	1	10.8	8.4	1	5	1	1	0		0	0	0	0	0
32.3808	21.39	2	6	1	1	10.8	7.8	1	5	3	1	0		0	0	0	0	0
29.7562	21.97	2	1	2	1	10.8	9	1	6	2	1	0		0	0	0	0	0
32.6767	22.31	1	4	5	1	10.8	7.7	0	5	1	1	0.6		0	0	0	0	0
30.8986	21.63	1	1	2	1	17	7.7	0	5	1	1	199.17	17.4	1	1	1	1	1	3.4	38
32.3205	24.03	2	4	4	1	10.9	7.6	1	6	2	1	0		0	0	0	0	0
29.9151	21.46	1	6	8	2	7.35	7.4	0	5	1	1	63.56	29.2	1	1	1	1	1	2.9	38
35.3397	18.7	1	3	2	6	10.9	9.8	1	5	1	1	1		0	0	0	0	0
35.8822	21.98	2	1	4	1	13.5	8.2	1	5	2	1	100		1	1	1	1	1	3.7	38
36.2712	21.99	2	1	6	1	11	8.1	1	6	1	1	100		1	1	1	0	0
27.5589	24.92	1	2	3	1	3.49	10	0	5	1	1	395.8	36.1	1	1	1	1	1	3.5	38
33.6055	22.85	2	3	2	1	7.01	11	1	5	1	1	1999	12.42	1	1	1	1	1	4.3	38
31.7616	20.43	2	4	4	1	12.2	8.6	0	5	1	1	100		1	1	1	1	1	2.3	39
36.2301	22.07	2	2	1	1	11	8.5	0	5	1	1	213		1	1	1	1	1	3.4	38
34.9123	20.61	2	6	2	1	22.1	9.9	1	5	1	1	100		1	1	1	1	1	3.2	37
37.9123	18.93	2	3	2	3	11	7.7	1	6	3	1	9.01	7.9	0	0	0	0	0
35.9808	24.34	2	5	10	2	11	12.4	0	5	1	1	0		0	0	0	0	0
39.589	19.51	2	4	1	1	10.7	7.9	1	5	1	1	500		1	1	1	1	1	3.5
30.2027	21.27	1	6	3	1	3.74	9.1	0	5	1	1	105.7		1	1	1	1	1		40
38.9233	25.17	2	6	2	1	11	10	1	5	3	1	358.61	10.59	1	1	1	1	1	3.7	38
36.1096	20.37	2	4	4	1	11.1	8.8	0	5	1	1	124		1	0	0	0	0
25.1425	16.83	1	2	4	1	11.1	13	0	5	3	1	0		0	0	0	0	0
36.011	19.81	2	3	1	3	11.1	10.9	1	5	2	1	0		0	0	0	0	0
44.937	22.9	2	6	4	4	11.1	7.1	1	6	2	1	0		0	0	0	0	0
38.2164	25.71	2	6	14	3	11.2	7.5	0	6	1	1	0		0	0	0	0	0
37.9753	18.67	2	6	4	3	11.2	7.2	1	5	1	1	80.9	9.21	1	1	1	0	0
29.937	21.05	1	3	1	1	11.2	11	0	5	1	1	0		0	0	0	0	0
38.9753	24.44	2	1	4	1	11.2	7.1	1	5	1	1	0		0	0	0	0	0
32.9589	22.03	2	4	3	3	13.1	10.9	1	5	2	1	2016	20.4	1	1	1	1	1
29.6247	21.44	2	3	4	1	7.69	7.2	1	5	1	1	569.4	12.4	1	1	2	1	2
30.9479	22.61	2	1	4	1	7.46	8.3	0	5	1	1	141		1	1	1	1	1	3.3	39
29.1178	18.67	2	6	2	1	30.7	8	1	5	2	1	100		1	1	1	1	1	2.8	38
36.9123	21.23	2	3	3	1	11.3	7.4	0	6	3	1	0		0	0	0	0	0
33.5233	21.08	2	5	2	1	7.83	8.3	0	5	2	1	300		1	1	1	1	1	3	38
32.8	19.78	2	3	1	3	11.3	10	1	5	1	1	0.6	8.82	0	0	0	0	0
27.9151	20.81	2	6	2		11.4	8.5	0	5	1	1	987		1	0	0	0	0
32.9397	24.67	2	6	2	2	6.65	8.4	1	5	1	1	100		1	1	1	1	1	3.4	38
37.5699	20.2	2	6	2	2	11.4	7	1	5	2	1	69.3	0.232	0	0	0	0	0
33.063	20.55	2	2	6	7	11.4	7	0	5	1	1	0		0	0	0	0	0
34.7699	21.87	2	1	4	1	11.4	8.9	0	5	1	1	0.1		0	0	0	0	0
40.389	20.9	2	3	4	3	11.4	8.1	0	5	1	1	0		0	0	0	0	0
36.9507	25.33	2	3	2	1	14	8.8	0	5	1	1	96		1	1	1	1	1	2.2	32
36.1151	26.06	1	1	12	1	11.3	7.2	0	5	1	1	184.06		1	1	1	1	1	3.5	39
33.4877	20.93	2	6	2	1	11.5	9.8	1	5	1	1	155		1	0	0	0	0
37.1425	18.22	1	3	3	1	12.3	8	1	5	1	1	542.62	14.3	1	1	1	1	1	3.2	39
40.0959	23.44	2	6	2	4	11.5	7.8	0	5	2	1	220.96	15.7	1	1	1	0	0
26.9781	19.38	1	1	1	1	17.7	10.8	0	5	1	1	100		1	1	1	1	1	3.6	38
32.2219	23.12	2	6	1	1	2.21	7.1	0	5	1	1	280		1	1	1	1	1	3.2	39
26.8767	19.57	2	1	1	2	11.6	7.11	0	5	1	1	0		0	0	0	0	0
29.3781	20.66	1	6	5	1	21.2	9.2	0	5	1	1	100		1	1	1	1	1	3	40
30.5479	23.15	2	3	1	1	11.6	11	1	5	1	1	15		1	0	0	0	0
38.3808	17.8	1	6	4	1	12.7	9	0	5	1	1	360		1	1	1	1	1	3	37
36.6603	20.06	2	6	3	1	11.6	9	1	5	2	1	97.39	12.18	1	0	0	0	0
28.2575	24.44	1	4	1	1	11.6	9.4	0	5	1	1	2.3		0	0	0	0	0
26.0466	18.07	1	6	2	1	11.2	7.5	0	5	1	1	438.51	28.3	1	1	1	1	1	2.9	39
29.263	22.37	1	6	2	3+3xin noãn	11.7	8.5	1	5	1	1	0		0	0	0	0	0
28.189	20.52	2	3	2	1	22.3	8.4	0	5	1	1	100		1	1	1	1	1	2.3	33
34.0712	19.2	2	1	4	2	11.7	8	0	5	3	1	0		0	0	0	0	0
32.0603	20.8	2	3	2	1	27.6	7	1	5	2	1	200		1	1	1	1	1	3.4	39
27.8849	19.23	1	6	3	1	12.5	9.8	0	5	1	1	139.99	6.39	1	1	1	1	1	3.5	33
34.6438	19.1	2	3	2	1	16.1	8.6	1	5	1	1	173.47	12.7	1	1	1	1	1
33.4384	22.67	2	1	2	2	1.98	8	1	5	1	1	342.22	5.74	1	1	1	1	1	3.3	38
39.9315	19.62	2	2	4	2	15	7.5	1	5	3	1	222		1	1	1	1	1		40
39.5808	23.19	2	5	7	1	15.7	7.9	1	5	3	1	191.15	38.4	1	1	1	1	1	4.3	40
32.2247	21.64	2	6	2	1	11.9	11	0	5	1	1	0		0	0	0	0	0
31.6356	17.09	2	6	2	1	11.9	8.8	1	5	1	1	0.6		0	0	0	0	0
31.0904	22.3	1	1	5	1	12.9	12.3	0	5	1	1	599.64		1	1	1	1	1	3.4	40
29.1397	21.09	2	6	2	3	12	8.1	1	5	2	1	0		0	0	0	0	0
27.989	20.7	1	3	3	1	12.7	14	0	5	1	1	100		1	1	1	1	1	3.2	38
30.6137	19.27	1	6	2	1	12.1	9	0	5	2	1	0		0	0	0	0	0
34.3041	19.9	2	6	5	1	12.1	9.6	1	5	2	1	0		0	0	0	0	0
37.0904	21.22	2	1	2	1	12.1	9.3	1	6	3	1	0		0	0	0	0	0
23.4082	17.93	1	5	4	1	6.58	7.8	0	5	1	1	318.15		1	1	1	1	1	3.2	38
36.5507	19.38	2	1	4	2	12.2	9	1	5	2	1	0.1		0	0	0	0	0
29.874	15.71	1	6	4	1	12.2	8.1	0	5	1	1	0		0	0	0	0	0
32.1342	22.38	2	4	3	1	13.1	8.3	1	5	1	1	640	23.8	1	1	1	1	1	2.9	39
37.5452	20.8	2	3	2	1	12.2	7.7	1	6	3	1	0		0	0	0	0	0
30.874	20.62	2	5	2	1	4.32	14.2	0	5	1	1	2729.82	5.3	1	1	1	1	1	3.2	40
41.4521	26	2	6	10	3	9.78	7.7	1	6	2	1	149		1	1	1	1	1		38
31.137	19.1	2	2	1	2	12.8	11	1	5	1	1	264.23	9.64	1	1	1	1	1	2.6	39
34.0986	24.39	1	1	3	2	8.13	8	0	5	1	1	100		1	1	1	1	1	3.3
33.3096	19.32	1	2	1	2	12.7	7.6	0	5	1	1	302		1	1	1	1	1	3.4	40
31.2767	20.24	2	3	2	1	8.37	8.6	1	5	1	1	275		1	1	1	1	1	2.9	38
31.0959	19.38	2	3	3	2	9.03	7.8	1	5	1	1	3327.49	8	1	1	1	1	1	2.5	38
31.0959	16.57	1	1	1	1	9.73	7.9	0	5	1	1	479.86	23.8	1	1	1	1	1	3.1	38
29.6082	22.06	1	2	3	1	12.4	8	0	5	1	1	0		0	0	0	0	0
25.6493	19.2	2	5	6	2	12.4	10	1	5	3	1	0		0	0	0	0	0
35.1644	18.74	2	5	1	1	12.4	8.6	0	5	1	1	0.6	34.4	0	0	0	0	0
37.9233	23.94	2	6	2	2	4.48	8.9	1	5	1	1	100		1	1	1	1	1	3.2	39
37.3781	22.94	2	6	1	1	24.8	7.2	1	5	1	1	449.16	59.5	1	1	1	1	1	3.3	38
31.7205	21.29	2	3	3	1	8.46	7.5	1	5	1	1	382.17	11.3	1	1	1	1	1	3.1
35.5562	24.97	2	6	2	1	8.77	9.3	1	5	1	1	212.41	7.78	1	1	1	1	1	3.3	39
31.4137	20.7	2	3	2	1	12.5	8.3	1	6	2	1	0		0	0	0	0	0
31.4986	26.49	2	4	2	2	8.44	8.6	0	5	2	1	482.72	14.3	1	1	1	1	1	3.7	38
35.4548	20.13	2	3	4	4	17.1	7.3	0	5	1	1	1991.35		1	1	1	1	1	2.8	38
32.7808	20.08	1	2	1	1	3.14	8	0	5	1	1	410.69	14.4	1	1	2	1	2	2.4	37
31.337	24.61	1	2	1	1	12.7	11	0	5	2	1	0		0	0	0	0	0
40.7178	25.97	2	6	4	1	16.2	10.9	1	5	1	1	194		1	1	1	1	1	3.1	39
36.0822	22.49	2	3	1	1	6.3	7	1	6	3	1	469.96	9.81	1	1	1	1	1		37
34.663	18.61	2	6	1	1	12.7	9.9	1	5	1	1	0		0	0	0	0	0
29.2192	25.48	2	1	4	3	10.6	7.2	0	5	2	1	368.7	9.48	1	1	1	1	1	3.5	38
40.6959	21.84	2	6	1	1	2.97	9.7	1	5	1	1	189.9		1	1	1	1	1	3.2	39
30.0466	19.63	2	1	2	1	6.04	8.6	1	5	2	1	1025		1	1	1	1	1	3.3	38
30.8301	27.45	2	1	2	1	23.6	10.4	1	6	1	1	7019.82	8.79	1	1	1	1	1	3.2	38
37.6219	20.08	1	2	2	4	12.8	9	0	5	1	1	3677	13.3	1	0	0	0	0
36.4192	21.23	2	6	7	4	12.8	9.2	0	5	2	1	0		0	0	0	0	0
27.2575	18.9	1	1	1	1	8.46	9.5	0	5	1	1	100		1	1	1	1	1	1.8	31
29.337	21.5	1	1	4	1	6.13	7.5	0	5	1	1	344.16	17.1	1	1	1	1	1	2.5	36
35.9397	22.59	2	1	1	1	7.12	7.8	0	5	1	1	516.67	6.06	1	1	1	1	1	3.8	39
39.137	21.93	2	2	5	1	12.9	7.2	1	6	1	1	390		1	1	1	0	0
35.674	17.32	2	1	3	2	12.9	7	1	6	3	1	0		0	0	0	0	0
32.0959	28.7	2	4	2	1	12.9	10	0	6	2	1	25		1	0	0	0	0
32.5616	15.86	2	6	4	1	12.9	7.9	0	5	2	1	0		0	0	0	0	0
36.5123	19.92	2	6	2	1	5.76	10.6	0	5	1	1	105.62	14.6	1	1	1	1	1	4	39
29.8849	20.93	2	5	4	1	13	10	0	5	2	1	315		1	1	1	0	0
31.3315	24	2	6	1	1	13.6	9.3	1	5	1	1	59.16	8.64	1	1	1	1	1	3.4	38
38.0137	21.88	2	1	6	2	13	9.9	0	6	2	1	261.98		1	1	1	0	0
26.137	17.3	2	3	1	1	16.5	8.8	1	5	1	1	646.01	16.4	1	1	1	1	1	2.9	38
33.3918	22.55	2	2	3	1	12.3	10	0	5	1	1	1791.82	8.87	1	1	1	1	1	3.4	38
32.3726	22.89	2	6	2	1	7.22	8.3	1	6	2	1	79		1	1	1	1	1	3.2	40
33.3479	17.9	2	3	3	1	13.1	9.7	0	5	1	1	0.29	22	0	0	0	0	0
33.5397	19.14	1	1	11	4	33.3	10.8	0	5	1	1	219.7		1	1	1	1	1	3.1	39
31.2247	20.91	2	4	4	2	40.9	9	1	5	1	1	100		1	1	1	1	1	2.9	38
29.8411	17.9	2	4	1	1	13.1	8.1	1	5	1	1	450.41	13.1	1	1	1	0	0
37.6384	21.41	1	6	1	1	13.1	9	0	5	3	1	2.88	12	0	0	0	0	0
42.3397	22.19	2	3	2	2	3.65	9.1	0	5	1	1	39		1	1	1	1	1	3.1	38
37.3808	19.31	2	5	3	2	9	7.5	0	5	1	1	722.9		1	1	1	1	1	2.4	36
31.7205	19.65	1	6	4	1	6.93	8.8	0	6	3	1	240		1	1	1	1	1	3.2	37
35.1233	21.12	2	6	3	1	13.2	7.6	1	6	1	1	0		0	0	0	0	0
29.3397	20.42	2	4	1	2	11.7	8.5	1	5	1	1	826.85	8.63	1	1	1	1	1	3.6	39
28.7315	21.36	1	3	1	1	10.1	8.6	0	5	1	1	100		1	1	1	1	1	2.8	38
28.1178	18.95	2	4	3	1	7.73	8.7	1	5	1	1	201.16		1	1	1	1	1	2.7	38
29.8767	20.86	1	6	11	1	13.4	7.4	0	5	3	1	0		0	0	0	0	0
35.7918	19.23	2	4	3	1	11.9	8.4	1	6	2	1	432.34	17.3	1	1	1	1	1	2.5	38
34.0767	21.4	1	4	3	1	13.5	9.8	0	5	1	1	74.03	18.6	1	1	1	0	0
33.0301	19.9	1	6	10	4	13.5	8.1	1	5	1	1	6		0	0	0	0	0
34.7781	22.83	2	6	4	1	13.52	9.3	0	5	2	1	50		1	0	0	0	0
42.4219	21	2	6	2	1	13.6	7	1	5	1	1	1120		1	1	1	0	0
32.0795	21.09	2	4	3	1	24.6	8.1	0	5	1	1	136.53	36	1	1	1	1	1	3.1	40
34.3507	22.58	2	2	3	1	13.6	8.2	1	5	1	1	0		0	0	0	0	0
21.6384	21.21	1	2	1	1	8.47	7.2	0	5	1	1	1054.93	15	1	1	1	1	1	3.1	38
32.4521	21.11	2	6	1	1	11.5	10.7	1	5	2	1	1717.56	19.9	1	1	1	1	1	3.2	38
35.7342	18.07	2	6	3	1	13.7	8.1	0	6	3	1	0.7	19.2	0	0	0	0	0
28.0658	21.33	1	5	2	1	13.7	10.3	0	5	1	1	3.78	8.82	0	0	0	0	0
40.5479	21.45	2	3	2	2	14.7	8.9	1	5	1	1	226.44	15.1	1	1	1	1	1	3.4	37
28.337	22.32	1	4	1	1	13.8	7.6	0	5	1	1	65.69	21.5	1	1	1	0	0
39.0575	21.23	2	1	12	1	13.8	8.4	1	5	2	1	117.77	15.4	1	1	1	0	0
30.1178	18.37	2	2	3	1	13.8	8.8	1	5	1	1	918		1	1	1	0	0
25.0493	19.38	2	3	3	1	13.9	7.7	1	5	1	1	189		1	0	0	0	0
27.863	23.05	1	4	1	1	10.2	7.6	0	5	1	1	906.99	10.5	1	1	1	1	1	3.6	38
39.8849	18.52	1	6	13	6	13.9	10.8	0	5	1	1	0		0	0	0	0	0
32.7616	20	1	1	1	2	13.9	10	0	5	1	1	108		1	1	1	0	0
32.0329	23.03	2	5	5	1	13.9	8.9	0	5	3	1	22.5		1	0	0	0	0
27.9863	27.47	2	5	4	2	23.2	10.8	0	5	1	1	100		1	1	1	1	1	3.2	39
32.6932	23.96	2	4	3	2	11.7	8.8	1	6	3	1	100		1	1	1	1	1	4.4	38
27.5205	20.83	1	1	4	1	14.1	8	0	5	1	1	0.34		0	0	0	0	0
34.4932	21.87	1	6	6	1	14.2	9	0	5	1	1	0.02	21.4	0	0	0	0	0
26.8219	16.96	1	5	2	1	14.2	7.6	0	5	2	1	12737.9		1	1	1	0	0
32.4164	21.95	2	6	3	1	4.37	11.7	1	5	2	1	232.25	35.7	1	1	1	1	1	3.7	40
32.6658	18.27	2	4	2	1	14.3	7.9	1	5	1	1	0.6	14.6	0	0	0	0	0
42.6384	17.85	2	5	5	1	14.4	8.1	0	5	1	1	0.6		0	0	0	0	0
35.0164	23.63	2	1	1	2	14.4	7.5	0	5	1	1	0		0	0	0	0	0
31.2	18.49	2	4	3	1	14.4	9.5	0	5	2	1	0.6		0	0	0	0	0
35.2219	25.38	1	2	8	1	14.5	9	0	5	1	1	326.38	12.8	1	1	1	0	0
27.8	21.5	2	1	3	1	14.6	8.5	0	5	1	1	367.33	16.8	1	1	1	0	0
36.989	23.83	2	6	2	2	11.7	9.2	1	5	1	1	210		1	1	1	1	1	3.3	38
29.4137	17	1	1	1	1	14.6	7.3	0	5	1	1	262.22	12	1	1	1	0	0
31.337	19	1	2	5	1	17	8.5	0	5	1	1	735.93	4.93	1	1	1	1	1	3.7	38
32.7973	19.56	2	4	4	1	30.7	7.1	1	5	1	1	240		1	1	1	1	1		39
26.2521	18.83	2	3	1	1	1.04	7.1	1	5	1	1	722.6	22.2	1	1	1	1	1	3.3	38
33.5205	22.48	2	3	3	1	6.15	11.7	0	5	1	1	219.73	8.27	1	1	1	1	1	3.8	37
34.726	17.04	1	2	5	3	14.8	9.7	0	6	3	1	0.6	16	0	0	0	0	0
31.1315	17.73	1	3	2	1	18.1	10	0	5	1	1	94.46		1	1	1	1	1		40
41.9288	23.32	2	3	1	1	14.9	10	1	5	2	1	659		1	1	1	0	0
31.737	21.93	2	3	3	2	15	7.8	0	5	2	1	0		0	0	0	0	0
27.8521	21.84	2	6	1	1	10.9	7	1	5	1	1	100		1	1	1	1	1	3.4
31.9562	19.98	2	6	1	2	15	9.7	1	5	1	1	116.5		1	1	1	1	0		20
27.7808	18.75	2	6	2	1	24.8	8.2	1	5	1	1	446.44	15.92	1	1	1	1	1	2.4	38
41.1096	22.96	2	6	5	2	15.1	7	1	6	2	1	237.87	18.3	1	0	0	0	0
32.2767	18.75	2	4	2	2	6.38	10.3	1	5	1	1	143.64	37.5	1	1	1	1	1	3.1	38
35.1014	20.72	2	3	3	1	15.2	9	0	5	1	1	639.6	14.5	1	1	1	0	0
25.4493	20.42	1	2	4	1	15.4	9.3	0	5	1	1	8		0	0	0	0	0
36.9945	22.57	2	6	4	1	7.78	8.6	1	5	3	1	49.25		1	1	1	1	1	3	37
31.9452	27.05	2	4	3	1	15.5	8.5	0	5	1	1	0		0	0	0	0	0
32.7945	18.26	1	2	1	2	17.7	11.6	0	5	1	1	507.79		1	1	1	1	1	3.4
27.9699	18.43	2	3	1	1	8.85	7.2	1	5	1	1	423.27	19.47	1	1	1	1	1	3
39.5699	21.64	2	3	5	2	15.6	9.8	0	5	1	1	180.34	10.1	1	1	1	0	0
36.9589	19.23	2	3	4	1	12.2	8.5	1	5	1	1	528.42	12.38	1	1	1	1	1	2.2	33
37.2301	19.47	2	3	2	1	12.44	8.2	1	5	3	1	69.23		1	1	1	1	1	3.5	38
29.8767	22.6	2	4	1	1	15.7	7	1	5	1	1	209.98		1	0	0	0	0
43.5562	21.78	2	6	3	3	15.8	7	0	6	2	1	0		0	0	0	0	0
36.8795	26.8	2	6	2	3	7.96	9.4	1	5	1	1	100		1	1	1	1	1	3.2	39
32.8027	20.7	1	4	4	2	26.61	11.2	0	5	1	1	219		1	1	1	1	1		40
31.5589	20.11	2	6	3	1	6.36	9.1	1	5	1	1	100		1	1	1	1	1	3.4	39
31.3863	21.87	2	2	2	2	12.63	9.8	1	5	1	1	946.84	12.5	1	1	1	1	1	3.3	39
29.3644	18.22	2	5	3	1	16.2	7.8	0	5	1	1	159.29	16.1	1	1	1	1	0
32.0274	21.44	2	6	3	1	9.17	7.3	0	5	1	1	514.03	33.7	1	1	1	1	1		39
31.7616	22.77	2	4	1	1	16.86	9.4	1	5	1	1	782		1	1	1	1	1	3.2	38
31.3699	21.23	2	1	1	2	24.74	8.9	1	5	2	1	294		1	1	1	1	1	3.5	38
42.2055	24.34	1	6	1	1	22.1	8	1	5	3	1	212.69	19.4	1	1	1	1	1		39
31.3233	17.9	2	1	3	3	13.6	7.2	0	6	3	1	1056.67	25.7	1	1	1	1	1	2.7	38
37.5479	20.98	2	5	3	2	16.46	9.7	1	5	1	1	5906.45	22.6	1	1	1	1	0
28.2767	19.53	2	1	1	1	15.6	8.4	0	5	1	1	628.53	23.9	1	1	1	1	1	3.1	39
25.4904	19	2	4	2	2	9.14	7.3	1	5	1	1	284.47	25.9	1	1	1	1	1	3.5	39
35.2301	20.7	1	6	6	5	0.242	7	0	5	1	1	900		1	1	1	1	1	2.2	32
32.3096	18.69	2	3	1	1	36.2	8.2	1	5	2	1	573.66	5.62	1	1	1	1	1		39
27.3425	24.4	1	1	4	2	6.56	8.7	0	5	1	1	100		1	1	1	1	1	2.8
33.9836	19.86	1	3	1	1	3.62	9.3	0	5	1	1	145.75	18.3	1	1	1	1	1	3.2	39
31.7644	17.44	1	1	3	3	11.2	8.5	0	5	2	1	299.8		1	1	1	1	1	3.6	39
39.6575	20.93	2	6	2	3	17	11	1	5	2	1	7.63		0	0	0	0	0
29.474	22.71	2	3	1	1	15	10.7	1	5	1	1	136		1	1	1	1	1	3.6	40
28.4767	26.27	1	2	1	1	12.3	9.1	0	5	1	1	81		1	1	1	1	1		38
25.8219	19.14	1	1	1	1	26.5	9.7	0	5	1	1	528		1	1	1	1	1		37
36.1589	23.53	2	4	6	2	17.4	10	0	5	2	1	133		1	1	1	0	0
31.7507	19.94	2	6	1	2	17.5	8.1	1	5	2	1	555.86	29.9	1	1	1	1	0
41.3945	20.81	2	6	2	2	17.7	7.9	0	5	2	1	0.21		0	0	0	0	0
35.074	18.67	2	3	1	1	11.2	7.5	1	5	1	1	139.58		1	1	1	1	1	3	39
29.5973	19.69	1	3	2	1	8.83	12	0	5	1	1	246.55	36.8	1	1	1	1	1	3.4	39
30.926	21.51	2	1	2	1	9.37	9.3	1	6	1	1	100		1	1	1	1	1	3.6	39
31.7726	18.51	1	3	5	1	17.8	11	0	6	3	1	0		0	0	0	0	0
29.4384	22.1	2	2	2	2	18	8.9	0	5	1	1	0		0	0	0	0	0
33.1041	20.43	2	3	1	2	18	9.5	1	5	3	1	0.6	11.7	0	0	0	0	0
33.6849	23.73	2	1	7	2	18.1	8.7	0	5	1	1	312		1	1	1	1	0
26.5781	19.49	1	2	3	1	24.3	12	0	5	1	1	100		1	1	1	1	1	3.3	39
30.0301	27	2	4	6	1	18.2	10	0	5	2	1	134		1	1	1	0	0
37.9342	23.62	1	3	12	2	18.3	10.5	0	5	1	1	0		0	0	0	0	0
31.2849	26.67	1	2	2	1	18.4	8.1	1	5	1	1	82.98	49.1	1	0	0	0	0
37.8548	20.92	2	6	10	1	18.5	7	1	5	1	1	0.6	19.8	0	0	0	0	0
30.9644	22.27	1	4	5	1	18.6	7.8	0	5	1	1	100		1	1	1	0	0
29.9315	19.46	1	4	3	1	18.8	7.6	0	5	1	1	187		1	1	1	0	0
33.2247	27.16	2	6	1	2	10.1	7.9	1	5	2	1	204.74	8.33	1	1	1	1	1	2.8	38
28.4082	25.46	2	6	3	1	19.3	11	0	5	3	1	66.9		1	1	1	1	0
27.7781	19.28	1	6	1	1	19.3	12.2	0	5	1	1	0		0	0	0	0	0
31.5342	22.98	2	4	2	1	3.99	10.5	1	6	3	1	168.1	23.2	1	1	1	1	1		39
35.8356	20.39	2	6	2	1	19.6	7.2	1	5	1	1	0		0	0	0	0	0
37.9068	23.16	2	1	2	3	19.6	9.4	0	5	1	1	0		0	0	0	0	0
33.1151	20.39	2	1	3	2	19.7	7.4	0	5	1	1	0		0	0	0	0	0
35.5589	22.58	2	2	4	1	13	10	0	5	3	1	674		1	1	1	1	1		39
26.6192	22.03	1	4	2	1	65.6	10	0	5	1	1	100		1	1	1	1	1		39
36.0384	19.35	2	5	8	1	19.8	8.7	0	5	1	1	0		0	0	0	0	0
36.2137	24.03	2	1	10	4	19.7	7.3	1	5	1	1	414		1	1	1	1	1	3.4	39
32.7644	24.31	2	1	6	3	19.9	9.9	0	5	1	1	0		0	0	0	0	0
32.2795	19.14	2	3	4	1	20.1	9.1	0	5	2	1	471.16	17.3	1	1	1	1	0
33.6219	19.9	2	6	3	3	10.1	7.3	1	5	1	1	141.64	11.6	1	1	1	1	1		39
33.2164	18.44	2	3	2	1	8.7	8.5	1	5	1	1	1069.05	11.8	1	1	1	1	1	3
32.9808	21	2	5	2	1	26.5	8	1	5	1	1	235.24	19.3	1	1	1	1	1	3.3	38
27.1726	18.75	1	1	1	1	21.1	7.6	0	5	1	1	0		0	0	0	0	0
35.463	20.4	2	6	1	2	21.2	11	1	5	1	1	51.7		1	1	1	1	1	3.1
33.9589	21.21	2	2	10	2	16.2	7.4	0	5	1	1	836.39	17.7	1	1	1	1	1	3.315
37.2658	20.96	2	6	3	1	21.4	7.9	1	6	3	1	0		0	0	0	0	0
27.4932	22.64	1	6	4	2	21.9	10	0	6	2	1	0		0	0	0	0	0
33.2548	19.48	1	1	2	1	21.9	7.1	0	5	1	1	562.13	9.07	1	1	1	0	0
32.9507	20.58	2	2	1	2	38.6	11	0	5	1	1	100		1	1	1	1	1	2.77
39.7315	18.85	2	5	5	1	19.7	9	1	5	2	1	1167.51	31.5	1	1	1	1	1	3.2	39
25.9836	25.31	2	6	1	1	22.12	8.1	1	5	1	1	44		1	0	0	0	0
31.4904	22.15	1	1	7	6	22.2	8.6	0	5	2	1	0		0	0	0	0	0
20.8055	19.56	1	4	2	1	22.2	10.6	0	5	1	1	0		0	0	0	0	0
36.811	22.1	2	1	2	1	7.75	7	1	6	2	1	139.31	26.9	1	1	1	1	1	3.4
28.8274	18.22	1	6	5		22.3	9.7	0	5	3	1	100		1	1	1	1	0
34.6384	21.31	2	1	2	3	3.5	10	1	5	1	1	773.95	17.8	1	1	1	1	1	3	38
35.7096	19.98	2	6	5	3	16.7	9	0	5	1	1	100		1	1	2	1	2	2,2/2,5
33.3699	24.72	2	6	1	1	22.9	8	1	5	1	1	140		1	1	2	0	0
32.5863	18.36	1	6	1	1	14.6	8.4	0	5	1	1	795		1	1	1	1	1	3.3	40
35.9671	21.74	2	4	6	2	26.7	8	1	5	1	1	410.06	38.7	1	1	1	1	1	3.4	39
36.0932	26.25	2	1	2	1	23.8	12.6	1	5	1	1	0.28	14.1	0	0	0	0	0
29.4822	26.67	1	4	1	1	23.9	7.8	0	5	1	1	0		0	0	0	0	0
34.4493	20.44	2	1	3	1	24	8.3	0	5	1	1	0		0	0	0	0	0
31.7288	20.12	2	1	3	1	7.54	10	0	5	1	1	286.71		1	1	1	1	1	3.1	38
38.4164	22.81	1	3	3	1	7.36	7	0	5	1	1	493.59	34.4	1	1	1	1	1	1.9	34
36.8164	20.55	2	6	1	1	24.6	7.7	1	5	1	1	254.21	21.7	1	1	1	0	0
33.1288	28.54	2	4	2	1	24.7	7.6	1	5	2	1	0		0	0	0	0	0
27.6795	27.33	2	1	4	1	9.23	9.4	0	5	1	1	273.32	13.1	1	1	1	1	1	2.87
25.463	29.48	2	1	3	2	16.3	8.1	0	5	1	1	100		1	1	1	1	1	1
37.1562	20.82	2	6	4	1	32.5	9	1	6	1	1	100		1	1	1	1	1	3.66
43.463	20.44	2	6	5	2	25.1	7.7	1	5	1	1	0		0	0	0	0	0
32.2658	25	2	4	1	1	6.38	9.5	1	5	2	1	212		1	1	1	1	1	3.33
26.1534	17.97	2	6	3	1	25.2	7.5	0	5	1	1	0		0	0	0	0	0
27.5041	20.55	1	1	2	1	32.2	9.2	0	5	1	1	1155.48	10.7	1	1	1	1	1	2.3
30.4027	19.07	1	6	2	3	25.8	9	0	5	2	1	0		0	0	0	0	0
28.7863	20.23	2	2	3	1	11.2	8.3	0	5	1	1	419.86	7.21	1	1	1	1	1	1.8
33.6877	20.36	2	5	5	2	9.2	7	0	5	2	1	328		1	1	1	1	1	3.56
28.6932	18.91	2	1	4	2	37.8	8	0	5	1	1	887.11	143	1	1	1	1	1
30.1315	20.66	2	3	1	1	16.3	9.4	1	6	1	1	141.3		1	1	1	1	1	3.4
25.7014	19.13	2	1	1	1	11.6	7.4	0	5	1	1	156.6		1	1	1	1	1	2.8
27.3014	18.22	1	2	4	1	27.3	12.7	0	5	3	1	0		0	0	0	0	0
27.8438	19.9	1	6	4	2	12.8	12	0	5	1	1	960.73	12.5	1	1	1	1	1	2.6
26.7808	22.05	1	1	3	1	27.7	9.2	0	5	2	1	0		0	0	0	0	0
34.6466	18.73	1	4	10	2	27.7	8	1	5	3	1	0		0	0	0	0	0
37.6082	19.71	2	1	3	2	27.8	8.2	0	5	2	1	0		0	0	0	0	0
33.1342	19.44	2	6	7	3	28.1	8.4	0	6	3	1	68		1	1	1	0	0
35.2521	20.7	2	6	2	1	29	7.4	1	6	3	1	2.1		0	0	0	0	0
33.1918	17.63	2	3	2	1	6.83	9.1	1	5	1	1	62.82		1	1	1	1	1	3.4
31.7534	18.69	1	5	7	1	29.65	8.9	0	6	1	1	279		1	1	1	0	0
41.4904	23.38	2	6	4	2	30.6	7	1	5	1	1	0		0	0	0	0	0
35.3014	20.61	2	1	2	2	2.5	10.8	1	5	1	1	294.89		1	1	1	1	1	3.63
30.7616	23.24	2	3	2	1	6.93	9	1	5	3	1	169.82	20.5	1	1	1	1	1	3.2
26.9452	20.13	2	6	5	1	31.1	8.4	1	5	1	1	0		0	0	0	0	0
34.7699	22.59	2	6	3	1	8.77	7.7	1	5	1	1	100		1	1	1	1	1	3.565
31.8247	19.98	2	4	3	1	8.99	9.8	1	5	1	1	4777.8	43.4	1	1	1	1	1	3.2
40.9644	21.48	2	6	4	1	7.22	14	1	5	1	1	597.43		1	1	1	1	1
42.3233	17.9	1	5	3	2	32.9	7	0	5	2	1	0		0	0	0	0	0
40.3699	19.53	1	2	16	2	33.2	8.8	0	6	1	1	0		0	0	0	0	0
27.789	23.34	2	2	1	1	11.5	7.8	1	5	1	1	46.8		1	1	1	1	1	3.33
32.411	27.79	2	6	2	2	12.8	10.7	0	5	2	1	399.78	9.03	1	1	1	1	1	3.53
34.7452	19.11	1	3	8	1	35.4	9.5	1	6	3	1	0		0	0	0	0	0
33.811	20.69	2	3	1	1	11.4	9.3	1	5	1	1	484		1	1	1	1	1
28.4301	20.86	1	2	2	1	36.9	10	0	5	1	1	158	41	1	0	0	0	0
34.7425	24.65	2	6	1	1	13	7.2	1	5	1	1	4463.71	43.2	1	1	1	1	1	3.57
32.6082	23.31	2	6	3	3	16.3	11	1	5	1	1	299		1	1	1	1	1	3.4
31.3973	19.48	2	1	3	2	38.5	7.2	0	5	1	1	0		0	0	0	0	0
29.3973	26.64	2	6	1	2	13.3	9.6	1	5	1	1	277.36	2.36	1	1	1	1	1	3.94
34.7699	22.96	2	2	2	2	9.63	8	1	5	1	1	196.41	36.1	1	1	1	1	1	3.55
42.1836	20.7	1	6	9	3	41	7.7	0	5	1	1	0		0	0	0	0	0
33.5808	22.58	2	6	12		43	7.7	0	5	1	1	0		0	0	0	0	0
31.1342	20.57	2	3	7	5	46.9	8.1	0	5	1	1	0.1		0	0	0	0	0
30.5781	23.42	2	6	5	2	49.4	7.1	0	5	2	1	0		0	0	0	0	0
34.874	20.45	1	6	3	2	51.3	7.4	0	5	2	1	0		0	0	0	0	0
26.2	21.6	1	1	2	1	37.5	11	1	5	1	1	164.32		1	1	1	1	1
39.8438	24.75	2	3	2	1	10.8	9.1	1	5	1	1	247.6	12.6	1	1	1	1	1	3.24
31.2247	18.37	1	6	6	3	76.2	8.8	0	5	1	1	297.57	23.6	1	1	1	0	0
39.3918	21.42	2	5	11	3	10.1	8.1	0	5	1	1	401.55	19.5	1	1	1	1	1	2.5
28.7041	21.49	2	6	4	1	97.5	10	0	5	1	1	147	21	1	0	0	0	0
